# Supplementary material for: The Biochemical Alteration of Enzymatically Hydrolysed and Spontaneously Fermented Oat Flour and Its Impact on Pathogenic Bacteria
Source: Foods. 2022 Jul 12;11(14):2055. doi: 10.3390/foods11142055 (PMC9316710; doi:10.3390/foods11142055)
Supplement: Supplementary file 1 [file foods-11-02055-s001.zip]

Archive with 1 entries (1 files):
- foods-1771149-supplementary.pdf
